# Supplementary material for: The Loading of Epigallocatechin Gallate on Bovine Serum Albumin and Pullulan-Based Nanoparticles as Effective Antioxidant
Source: Foods. 2022 Dec 16;11(24):4074. doi: 10.3390/foods11244074 (PMC9777656; doi:10.3390/foods11244074)
Supplement: Supplementary file 1 [file foods-11-04074-s001.zip]

Archive with 1 entries (1 files):
- foods-1995607-supplementary.pdf
